# Supplementary material for: Efficient neural spike sorting using data subdivision and unification
Source: PLoS One. 2021 Feb 10;16(2):e0245589. doi: 10.1371/journal.pone.0245589 (PMC7875432; doi:10.1371/journal.pone.0245589)
Supplement: S1 Data — (ZIP) [file pone.0245589.s001.zip]

Archive with 16 entries (14 files):
- Data/Real Human UCLA Data/
- Data/Real Human UCLA Data/UCLA_GR.mat
- Data/Real Human UCLA Data/UCLA_PCA_Features.mat
- Data/Real Human UCLA Data/UCLA_Wavelet_Features.mat
- Data/Real Human UCLA Data/UCLASpikes.mat
- Data/Simulated Data/
- Data/Simulated Data/DiffSim_GR.mat
- Data/Simulated Data/DiffSim_index.mat
- Data/Simulated Data/DiffSim_PCA_Features.mat
- Data/Simulated Data/DiffSim_Wavelet_Features.mat
- Data/Simulated Data/EasySim_GR.mat
- Data/Simulated Data/EasySim_index.mat
- Data/Simulated Data/EasySim_PCA_Features.mat
- Data/Simulated Data/EasySim_Spikes.mat
- Data/Simulated Data/EasySim_Wavelet_Features.mat
- Data/Simulated Data/Spikes_DiffSim.mat
